# Supplementary material for: Single-cell RNA sequencing reveals differential cell cycle activity in key cell populations during nephrogenesis
Source: Sci Rep. 2021 Nov 17;11:22434. doi: 10.1038/s41598-021-01790-6 (PMC8599654; doi:10.1038/s41598-021-01790-6)
Supplement: Supplementary file 2 — Supplementary Information 2. [file 41598_2021_1790_MOESM2_ESM.zip]

Archive with 12 entries (12 files):
- suppl_table_01.xlsx
- suppl_table_02.xlsx
- suppl_table_03.xlsx
- suppl_table_04.xlsx
- suppl_table_05.xlsx
- suppl_table_06.xlsx
- suppl_table_07.xlsx
- suppl_table_08.xlsx
- suppl_table_09.xlsx
- suppl_table_10.xlsx
- suppl_table_11.xlsx
- suppl_table_12.xlsx
