# Supplementary material for: Single-cell RNA sequencing reveals differential cell cycle activity in key cell populations during nephrogenesis
Source: Sci Rep. 2021 Nov 17;11:22434. doi: 10.1038/s41598-021-01790-6 (PMC8599654; doi:10.1038/s41598-021-01790-6)
Supplement: Supplementary file 2 — Supplementary Information 2. [file 41598_2021_1790_MOESM2_ESM.zip › suppl_table_01.xlsx]

## Sheet: nephron-progenitor
p.value

## Sheet: mixed-differentiating
p.value

## Sheet: podocyte
p.value

## Sheet: proximal_tubular
p.value

## Sheet: distal_tubular
p.value

## Sheet: ureteric_bud-collecting_duct
p.value

## Sheet: cortical_stroma
p.value

## Sheet: mesangial_stroma
p.value

## Sheet: medullary_stroma
p.value

## Sheet: endothelial
p.value

[truncated: 1 more sheets: hematopoietic]
