# Supplementary material for: Single-cell RNA sequencing reveals differential cell cycle activity in key cell populations during nephrogenesis
Source: Sci Rep. 2021 Nov 17;11:22434. doi: 10.1038/s41598-021-01790-6 (PMC8599654; doi:10.1038/s41598-021-01790-6)
Supplement: Supplementary file 2 — Supplementary Information 2. [file 41598_2021_1790_MOESM2_ESM.zip › suppl_table_02.xlsx]

## Sheet: self-renew
p.value

## Sheet: primed
p.value

## Sheet: differentiating
p.value

## Sheet: i_podocyte
p.value

## Sheet: m_podocyte
p.value

## Sheet: i_proximal_tubular
p.value

## Sheet: m_proximal_tubular
p.value

## Sheet: i_distal_tubular
p.value

## Sheet: m_distal_tubular
p.value
